# Supplementary material for: Unveiling the Solvent Effect: DMSO Interaction with Human Nerve Growth Factor and Its Implications for Drug Discovery
Source: Molecules. 2025 Jul 19;30(14):3030. doi: 10.3390/molecules30143030 (PMC12300743; doi:10.3390/molecules30143030)
Supplement: Supplementary file 1 [file molecules-30-03030-s001.zip]

Archive with 1 entries (1 files):
- molecules-3719945-supplementary.pdf
